# Supplementary material for: Investigating diagnostic potential of long non-coding RNAs in head and neck squamous cell carcinoma using TCGA database and clinical specimens
Source: Sci Rep. 2024 Mar 29;14:7500. doi: 10.1038/s41598-024-57987-y (PMC10980800; doi:10.1038/s41598-024-57987-y)
Supplement: Supplementary file 1 — Supplementary Information 1. [file 41598_2024_57987_MOESM1_ESM.xlsx]

## Sheet: Sheet 1
symbol
