# Supplementary material for: Investigating diagnostic potential of long non-coding RNAs in head and neck squamous cell carcinoma using TCGA database and clinical specimens
Source: Sci Rep. 2024 Mar 29;14:7500. doi: 10.1038/s41598-024-57987-y (PMC10980800; doi:10.1038/s41598-024-57987-y)
Supplement: Supplementary file 3 — Supplementary Information 3. [file 41598_2024_57987_MOESM3_ESM.xlsx]

## Sheet: sheet
	16AB	18AB
T1	-	+
T2	-	+
T3	+	+
T4	-	+
T5	-	+
T6	-	+
T7	-	+
T8	-	+
T9	-	+
T10	-	+
T11	-	+
T12	-	++
T13	++	++
T14	+	-
T15	+	-
T16	++	+
T17	+	+
T18	-	+
T19	++	+
T20	+	-
T21	+	-
T22	+	-
T23	+	-
T24	+	-
T25	+	-
T26	+	+
T27	+	-
T28	+	-
T29	+	+
T30	-	+
T31	+	-
T32	+	+
T33	+	+
T34	-	-
T35	+	+
T36	+	+
T37	-	-
T38	-	-
T39	+	+
T40	+	++
T41	-	-
T42	+	+
++	3	3
-	17	15
"+"	22	24
