# Supplementary material for: Investigating diagnostic potential of long non-coding RNAs in head and neck squamous cell carcinoma using TCGA database and clinical specimens
Source: Sci Rep. 2024 Mar 29;14:7500. doi: 10.1038/s41598-024-57987-y (PMC10980800; doi:10.1038/s41598-024-57987-y)
Supplement: Supplementary file 4 — Supplementary Information 4. [file 41598_2024_57987_MOESM4_ESM.xlsx]

## Sheet: 4个LIN-comRNA
lincRNA	mRNA	correlation	p.value
LINC00460	TNFRSF12A	0.417155	1.48e-22
LINC00460	ROS1	0.433425	2.09e-24
LINC00460	SERPINE1	0.413283	3.95e-22
LINC00460	EFNB2	0.50683	4.08e-34
LINC00460	ITGA5	0.404294	3.66e-21
LINC00460	ANXA5	0.401775	6.75e-21
LINC00460	DCBLD1	0.459556	1.35e-27
LINC00460	TMEM92	0.401734	6.82e-21
LINC00941	ITGA3	0.439289	4.24e-25
LINC00941	LIMA1	0.427372	1.05e-23
LINC00941	SEMA3A	0.405622	2.65e-21
LINC00941	PXN	0.54804	1.08e-40
LINC00941	CARD10	0.412019	5.42e-22
LINC00941	DFNA5	0.453919	6.94e-27
LINC00941	CAV1	0.40991	9.18e-22
LINC00941	LRRC59	0.429857	5.42e-24
LINC00941	CAPRIN2	0.513688	3.78e-35
LINC00941	CYP27B1	0.413679	3.57e-22
LINC00941	STX2	0.414939	2.6e-22
LINC00941	RRAS2	0.488312	1.93e-31
LINC00941	LDHA	0.4099	9.2e-22
LINC00941	NT5E	0.511818	7.26e-35
LINC00941	BCAR3	0.479277	3.41e-30
LINC00941	RAP1GDS1	0.417715	1.28e-22
LINC00941	ANXA3	0.421721	4.58e-23
LINC00941	AMIGO2	0.410633	7.67e-22
LINC00941	DUSP6	0.499815	4.39e-33
LINC00941	SLC20A1	0.409035	1.14e-21
LINC00941	FEZ1	0.438425	5.38e-25
LINC00941	HMGA2	0.444003	1.15e-25
LINC00941	VEGFC	0.410472	7.98e-22
LINC00941	UBASH3B	0.418166	1.14e-22
LINC00941	SLC16A1	0.406313	2.23e-21
LINC00941	IKBIP	0.444096	1.12e-25
LINC00941	LRRC8C	0.437274	7.36e-25
LINC00941	SH2D5	0.403024	4.99e-21
RP11-357H14.17	MRPL28	0.412009	5.44e-22
RP11-357H14.17	NSUN5	0.412488	4.82e-22
RP11-357H14.17	HOXB9	0.450595	1.8e-26
RP11-357H14.17	OXCT2	0.490823	8.56e-32
CTC-241F20.4	WDR54	0.417453	1.37e-22
CTC-241F20.4	SLC25A39	0.420077	7.01e-23
CTC-241F20.4	MRTO4	0.434865	1.42e-24
CTC-241F20.4	TIMM9	0.498309	7.27e-33
CTC-241F20.4	CINP	0.476186	8.93e-30
CTC-241F20.4	NUTF2	0.440288	3.22e-25
CTC-241F20.4	NPM3	0.436282	9.64e-25
CTC-241F20.4	EBNA1BP2	0.400567	9.04e-21
CTC-241F20.4	SLIRP	0.449602	2.39e-26
CTC-241F20.4	COX16	0.40216	6.15e-21
CTC-241F20.4	TACO1	0.412483	4.83e-22
CTC-241F20.4	GEMIN7	0.472709	2.61e-29
CTC-241F20.4	C16orf74	0.45586	3.96e-27
CTC-241F20.4	TRMT61A	0.411476	6.21e-22
CTC-241F20.4	DUS2	0.433479	2.06e-24
CTC-241F20.4	ZNF114	0.643177	5.98e-60
CTC-241F20.4	MRPL14	0.419556	8.01e-23
CTC-241F20.4	HN1	0.433382	2.11e-24
CTC-241F20.4	OXCT2	0.416494	1.75e-22
CTC-241F20.4	UQCC3	0.44301	1.52e-25
CTC-241F20.4	APOPT1	0.50356	1.24e-33
CTC-241F20.4	TGFBR3L	0.416183	1.9e-22
CTC-241F20.4	BOP1	0.405563	2.68e-21
