# Supplementary material for: Investigating diagnostic potential of long non-coding RNAs in head and neck squamous cell carcinoma using TCGA database and clinical specimens
Source: Sci Rep. 2024 Mar 29;14:7500. doi: 10.1038/s41598-024-57987-y (PMC10980800; doi:10.1038/s41598-024-57987-y)
Supplement: Supplementary file 6 — Supplementary Information 6. [file 41598_2024_57987_MOESM6_ESM.xlsx]

## Sheet: Sheet 1
Group	Cell	Correlation	p
LINC00460	Activated B cell	-0.207363	2.92378e-06
LINC00460	Mast cell	-0.142866	0.00135995
LINC00460	Eosinophil	-0.126037	0.00476541
LINC00460	Activated CD8 T cell	-0.120905	0.00679571
LINC00460	Immature B cell	-0.110883	0.013106
LINC00460	Effector memeory CD8 T cell	-0.0777215	0.0825316
LINC00460	Activated CD4 T cell	-0.0499006	0.265402
LINC00460	T follicular helper cell	-0.045819	0.306537
LINC00460	Immature dendritic cell	-0.04361	0.330468
LINC00460	Monocyte	-0.0431837	0.335222
LINC00460	Plasmacytoid dendritic cell	-0.0314299	0.483174
LINC00460	Type 17 T helper cell	-0.0156722	0.72665
LINC00460	MDSC	-0.0126572	0.777693
LINC00460	Type 1 T helper cell	-0.00198161	0.964746
LINC00460	Effector memeory CD4 T cell	0.00360559	0.935902
LINC00460	Type 2 T helper cell	0.00386106	0.931371
LINC00460	Natural killer cell	0.0217708	0.627217
LINC00460	CD56dim natural killer cell	0.027323	0.542162
LINC00460	Macrophage	0.0423606	0.344523
LINC00460	Neutrophil	0.0468743	0.295518
LINC00460	Memory B cell	0.0562342	0.209376
LINC00460	Central memory CD4 T cell	0.0619189	0.166846
LINC00460	Activated dendritic cell	0.0623606	0.163835
LINC00460	Gamma delta T cell	0.10788	0.0158097
LINC00460	Regulatory T cell	0.109115	0.014644
LINC00460	Central memory CD8 T cell	0.114295	0.0105367
LINC00460	CD56bright natural killer cell	0.138883	0.00185292
LINC00460	Natural killer T cell	0.19202	1.53756e-05
LINC00941	Activated CD8 T cell	-0.180638	4.85385e-05
LINC00941	CD56dim natural killer cell	-0.178015	6.26535e-05
LINC00941	Activated B cell	-0.172529	0.000105616
LINC00941	Immature B cell	-0.119177	0.00763648
LINC00941	Eosinophil	-0.110965	0.0130389
LINC00941	Monocyte	-0.0985033	0.0276338
LINC00941	MDSC	-0.0950796	0.0335416
LINC00941	Type 17 T helper cell	-0.0946701	0.0343154
LINC00941	Effector memeory CD8 T cell	-0.0944965	0.0346481
LINC00941	T follicular helper cell	-0.090524	0.0430455
LINC00941	Type 1 T helper cell	-0.0762806	0.0883999
LINC00941	Macrophage	-0.0616632	0.168608
LINC00941	Mast cell	-0.0466334	0.298009
LINC00941	Plasmacytoid dendritic cell	-0.0411361	0.358662
LINC00941	Natural killer cell	-0.0348598	0.436702
LINC00941	Activated dendritic cell	-0.0236926	0.597131
LINC00941	Activated CD4 T cell	0.0123527	0.782906
LINC00941	Memory B cell	0.0315695	0.481231
LINC00941	Immature dendritic cell	0.0381594	0.394523
LINC00941	Effector memeory CD4 T cell	0.045692	0.30788
LINC00941	Regulatory T cell	0.0667152	0.136297
LINC00941	Central memory CD4 T cell	0.0790071	0.0775655
LINC00941	Neutrophil	0.0806106	0.0717143
LINC00941	Central memory CD8 T cell	0.0874559	0.0506511
LINC00941	Gamma delta T cell	0.0912606	0.0413704
LINC00941	Natural killer T cell	0.152735	0.000610632
LINC00941	CD56bright natural killer cell	0.174303	8.93538e-05
LINC00941	Type 2 T helper cell	0.207771	2.79274e-06
RP11-357H14.17	Immature dendritic cell	-0.177815	6.38727e-05
RP11-357H14.17	Plasmacytoid dendritic cell	-0.176077	7.54824e-05
RP11-357H14.17	Mast cell	-0.169852	0.000135491
RP11-357H14.17	Central memory CD8 T cell	-0.149413	0.000803915
RP11-357H14.17	Effector memeory CD4 T cell	-0.125264	0.00503104
RP11-357H14.17	T follicular helper cell	-0.0849263	0.0577374
RP11-357H14.17	Monocyte	-0.0847172	0.0583583
RP11-357H14.17	Natural killer cell	-0.0838449	0.0610083
RP11-357H14.17	Eosinophil	-0.0609843	0.173354
RP11-357H14.17	Memory B cell	-0.0532824	0.234324
RP11-357H14.17	Central memory CD4 T cell	-0.0415958	0.353312
RP11-357H14.17	Activated B cell	-0.0408874	0.361577
RP11-357H14.17	Type 2 T helper cell	-0.0345886	0.44028
RP11-357H14.17	Immature B cell	-0.0294982	0.510479
RP11-357H14.17	Gamma delta T cell	-0.0157063	0.726079
RP11-357H14.17	Neutrophil	-0.0118195	0.792058
RP11-357H14.17	Regulatory T cell	-0.0044074	0.921689
RP11-357H14.17	CD56dim natural killer cell	0.00709517	0.874254
RP11-357H14.17	Type 1 T helper cell	0.0150978	0.736289
RP11-357H14.17	Macrophage	0.0289791	0.517952
RP11-357H14.17	Effector memeory CD8 T cell	0.0381672	0.394426
RP11-357H14.17	MDSC	0.0437772	0.328615
RP11-357H14.17	Type 17 T helper cell	0.0565819	0.20657
RP11-357H14.17	Activated dendritic cell	0.0703992	0.115907
RP11-357H14.17	Activated CD8 T cell	0.0885031	0.0479377
RP11-357H14.17	Activated CD4 T cell	0.0911162	0.0416943
RP11-357H14.17	CD56bright natural killer cell	0.100724	0.0243005
RP11-357H14.17	Natural killer T cell	0.115315	0.00986062
CTC-241F20.4	Plasmacytoid dendritic cell	-0.157603	0.000404058
CTC-241F20.4	Mast cell	-0.1454	0.0011124
CTC-241F20.4	Activated B cell	-0.139967	0.0017047
CTC-241F20.4	Natural killer cell	-0.139453	0.0017735
CTC-241F20.4	Immature B cell	-0.131538	0.00321158
CTC-241F20.4	Effector memeory CD4 T cell	-0.122381	0.00614445
CTC-241F20.4	Memory B cell	-0.122348	0.0061583
CTC-241F20.4	Type 2 T helper cell	-0.103615	0.0204854
CTC-241F20.4	Central memory CD8 T cell	-0.10005	0.0252727
CTC-241F20.4	Type 1 T helper cell	-0.0972777	0.0296368
CTC-241F20.4	T follicular helper cell	-0.0972434	0.0296946
CTC-241F20.4	Eosinophil	-0.0945689	0.0345092
CTC-241F20.4	Type 17 T helper cell	-0.0893344	0.0458718
CTC-241F20.4	Effector memeory CD8 T cell	-0.0760108	0.089535
CTC-241F20.4	Immature dendritic cell	-0.0748739	0.0944476
CTC-241F20.4	Central memory CD4 T cell	-0.0691644	0.122457
CTC-241F20.4	MDSC	-0.0610825	0.172661
CTC-241F20.4	Monocyte	-0.0573985	0.200083
CTC-241F20.4	Activated CD4 T cell	-0.0542552	0.22588
CTC-241F20.4	CD56dim natural killer cell	-0.0524309	0.241896
CTC-241F20.4	Regulatory T cell	-0.0174238	0.697526
CTC-241F20.4	Activated CD8 T cell	-0.0153098	0.732727
CTC-241F20.4	Activated dendritic cell	0.0102713	0.818788
CTC-241F20.4	Macrophage	0.0138512	0.75735
CTC-241F20.4	Neutrophil	0.018676	0.676972
CTC-241F20.4	Natural killer T cell	0.0314669	0.482658
CTC-241F20.4	Gamma delta T cell	0.068437	0.126448
CTC-241F20.4	CD56bright natural killer cell	0.0932648	0.0370884
